# Supplementary material for: Using Cholesterol-Loaded Cyclodextrin to Improve Cryo-Survivability and Reduce Capacitation-Like Changes in Gender-Ablated Jersey Semen
Source: Animals (Basel). 2025 Jul 11;15(14):2038. doi: 10.3390/ani15142038 (PMC12291860; doi:10.3390/ani15142038)
Supplement: Supplementary file 1 [file animals-15-02038-s001.zip]

Archive with 1 entries (1 files):
- animals-3681081-supplementary.pdf
